# Supplementary material for: 2-(1H-Benzotriazol-1-yl)acetohydrazide
Source: Acta Crystallogr Sect E Struct Rep Online. 2009 Jun 10;65(Pt 7):o1538. doi: 10.1107/S1600536809021199 (PMC2969314; doi:10.1107/S1600536809021199)
Supplement: Supplementary file 2 [file e-65-o1538-Isup2.hkl]

# 
# h,k,l, Fc-squared, Fo-squared, sigma(Fo-squared) and status flag 
# 
data_I
_shelx_title ' 123 in P2(1)/c' 
_shelx_refln_list_code          4 
_shelx_F_calc_maximum       92.97 
_exptl_crystal_F_000       400.00 
_reflns_d_resolution_high  0.8394 
 
loop_ 
 _symmetry_equiv_pos_as_xyz 
 'x, y, z' 
 '-x, y+1/2, -z+1/2' 
 '-x, -y, -z' 
 'x, -y-1/2, z-1/2' 
 
_cell_length_a     5.1434 
_cell_length_b     6.5885 
_cell_length_c    25.7542 
_cell_angle_alpha  90.000 
_cell_angle_beta   94.227 
_cell_angle_gamma  90.000 
 
_shelx_F_squared_multiplier     1.000 
 
loop_ 
 _refln_index_h 
 _refln_index_k 
 _refln_index_l 
 _refln_F_squared_calc 
 _refln_F_squared_meas 
 _refln_F_squared_sigma 
 _refln_observed_status 
   1   0   0     8071.44     8073.32    579.03 o 
   2   0   0     1355.81     1284.07     13.18 o 
   3   0   0      116.15      109.25      1.58 o 
   4   0   0      138.72      130.41      3.48 o 
   5   0   0        0.31        0.30      0.63 o 
   6   0   0      109.85      117.72      4.01 o 
   1   1   0       99.16       73.25      0.72 o 
   2   1   0      490.22      501.19      4.54 o 
   3   1   0       13.13       11.78      0.45 o 
   4   1   0       22.29       21.77      1.51 o 
   5   1   0      209.69      206.74      3.63 o 
   6   1   0        5.29        3.47      0.71 o 
   0   2   0     3626.53     3555.21     35.91 o 
   1   2   0      627.23      684.96      5.64 o 
   2   2   0      682.09      698.53      4.70 o 
   3   2   0      352.27      352.10      3.62 o 
   4   2   0      107.70      105.97      2.20 o 
   5   2   0       26.46       28.72      1.28 o 
   1   3   0      277.23      272.63      2.34 o 
   2   3   0      343.20      334.91      2.86 o 
   3   3   0       40.52       38.21      0.90 o 
   4   3   0        0.05       -0.10      0.30 o 
   5   3   0       52.84       54.06      1.73 o 
   0   4   0        0.78       -0.17      0.62 o 
   1   4   0        1.83        4.34      0.30 o 
   2   4   0       13.35       14.46      0.55 o 
   3   4   0       36.47       34.07      0.91 o 
   4   4   0       38.45       37.64      1.22 o 
   5   4   0       44.20       40.69      1.57 o 
   1   5   0       35.49       33.10      0.86 o 
   2   5   0       86.02       86.95      1.23 o 
   3   5   0        0.23        0.41      0.38 o 
   4   5   0        1.16        0.87      0.40 o 
   0   6   0      113.50      109.57      3.26 o 
   1   6   0       28.79       32.70      0.95 o 
   2   6   0        4.30        3.21      0.56 o 
   3   6   0       24.71       25.18      1.38 o 
   1   7   0       60.68       58.77      2.21 o 
   2   7   0        0.86        0.24      0.44 o 
  -6   1   1        6.35        6.70      0.91 o 
  -5   1   1        2.38        2.28      0.58 o 
  -4   1   1        0.79        2.05      0.48 o 
  -3   1   1        2.73        2.43      0.40 o 
  -2   1   1       19.72       15.60      0.43 o 
  -1   1   1        0.46        1.23      0.26 o 
   0   1   1        3.68       -0.26      0.17 o 
   1   1   1       67.80       66.61      0.58 o 
   2   1   1      122.69      134.05      2.75 o 
   3   1   1      195.45      195.60      2.25 o 
   4   1   1       29.95       26.67      1.07 o 
   5   1   1       57.72       52.02      1.71 o 
   6   1   1        6.04        8.76      1.19 o 
  -5   2   1        0.01        0.22      0.60 o 
  -4   2   1      366.81      367.01      6.16 o 
  -3   2   1        1.47        1.84      0.42 o 
  -2   2   1      337.94      366.81      2.98 o 
  -1   2   1       58.24       62.54      0.71 o 
   0   2   1     2807.93     2653.38     22.41 o 
   1   2   1      262.64      229.65      1.93 o 
   2   2   1      763.34      745.31      5.64 o 
   3   2   1        5.54        5.51      0.38 o 
   4   2   1       25.81       23.99      1.06 o 
   5   2   1       35.00       38.16      1.45 o 
  -5   3   1        4.85        5.12      0.69 o 
  -4   3   1       93.31       93.17      1.62 o 
  -3   3   1        0.42        0.42      0.23 o 
  -2   3   1      199.47      242.41      2.20 o 
  -1   3   1       32.76       33.52      0.50 o 
   0   3   1       15.91       11.87      0.32 o 
   1   3   1      324.87      361.47      2.93 o 
   2   3   1      398.13      396.01      3.31 o 
   3   3   1       94.95       93.20      1.49 o 
   4   3   1      164.03      165.08      2.33 o 
   5   3   1        0.65        1.11      0.54 o 
  -5   4   1       12.69       12.52      0.97 o 
  -4   4   1       85.54       91.61      1.68 o 
  -3   4   1       78.03       85.26      1.48 o 
  -2   4   1      480.27      505.29      4.18 o 
  -1   4   1       11.29       12.15      0.34 o 
   0   4   1       17.26       16.00      0.44 o 
   1   4   1       17.78       17.95      0.41 o 
   2   4   1       10.34       14.05      0.69 o 
   3   4   1      109.72      104.86      2.04 o 
   4   4   1        3.57        4.55      0.48 o 
   5   4   1       85.16       99.34      2.44 o 
  -4   5   1       16.79       17.97      0.72 o 
  -3   5   1       16.65       14.75      0.58 o 
  -2   5   1      129.63      121.84      1.76 o 
  -1   5   1        2.28        2.31      0.29 o 
   0   5   1        7.59        9.99      0.40 o 
   1   5   1       33.82       38.55      0.94 o 
   2   5   1        3.35        3.59      0.31 o 
   3   5   1        6.62        6.53      0.50 o 
   4   5   1        4.18        4.94      0.52 o 
  -3   6   1        2.01        1.15      0.36 o 
  -2   6   1       13.11       10.81      0.81 o 
  -1   6   1       23.05       20.84      0.78 o 
   0   6   1        8.65        8.07      1.02 o 
   1   6   1        2.74        1.76      0.38 o 
   2   6   1        6.99        6.35      0.69 o 
   3   6   1       18.55       23.96      1.87 o 
  -2   7   1        0.01        0.42      0.50 o 
  -1   7   1       22.85       24.50      1.19 o 
   0   7   1       45.59       44.87      1.55 o 
   1   7   1       12.34       11.67      0.88 o 
   2   7   1        1.60        3.63      0.63 o 
  -6   0   2       24.69       24.20      1.81 o 
  -5   0   2        4.48        5.44      1.03 o 
  -4   0   2       37.94       38.70      1.76 o 
  -3   0   2       64.47       73.22      2.15 o 
  -2   0   2      799.51      780.32     20.30 o 
  -1   0   2     1285.25     1304.91     10.88 o 
   1   0   2     1706.69     1613.16     18.32 o 
   2   0   2     2003.93     2028.80     20.53 o 
   3   0   2      389.38      420.70      6.45 o 
   4   0   2      455.93      418.05      7.79 o 
   5   0   2       13.86       13.08      1.34 o 
   6   0   2        0.00        1.02      0.92 o 
  -6   1   2       41.66       45.80      1.76 o 
  -5   1   2        2.52        3.10      0.60 o 
  -4   1   2      182.91      190.77      3.12 o 
  -3   1   2        6.29        7.77      0.44 o 
  -2   1   2      671.14      692.29      6.05 o 
  -1   1   2     6981.15     6512.94    100.31 o 
   0   1   2     3130.33     2941.52     89.59 o 
   1   1   2      590.86      525.98      3.93 o 
   2   1   2     1663.29     1687.54     12.18 o 
   3   1   2      359.38      382.55      4.59 o 
   4   1   2      179.34      180.38      3.08 o 
   5   1   2      456.18      438.44      7.23 o 
   6   1   2        1.92        0.38      0.55 o 
  -5   2   2      147.87      147.75      2.94 o 
  -4   2   2      123.25      114.43      2.28 o 
  -3   2   2      134.74      136.22      1.95 o 
  -2   2   2       21.90       20.68      0.44 o 
  -1   2   2       82.79       89.68      0.84 o 
   0   2   2     3783.66     3621.22     71.69 o 
   1   2   2       48.15       43.81      1.09 o 
   2   2   2        0.56        0.28      0.12 o 
   3   2   2       39.01       35.28      0.82 o 
   4   2   2      118.26      112.76      3.70 o 
   5   2   2       23.25       20.77      1.16 o 
  -5   3   2      112.36      107.68      2.47 o 
  -4   3   2       46.07       43.11      1.07 o 
  -3   3   2        8.85        8.48      0.46 o 
  -2   3   2        0.05        0.61      0.37 o 
  -1   3   2        6.02        6.75      0.28 o 
   0   3   2      204.27      200.31      2.13 o 
   1   3   2       19.93       24.24      0.45 o 
   2   3   2      381.51      385.88      2.87 o 
   3   3   2        8.51        9.39      0.51 o 
   4   3   2        0.72        0.62      0.43 o 
   5   3   2        6.12        7.68      0.80 o 
  -5   4   2        0.38        0.70      0.39 o 
  -4   4   2      109.23      105.92      1.82 o 
  -3   4   2        0.34        0.47      0.24 o 
  -2   4   2      129.77      133.77      1.37 o 
  -1   4   2       33.12       28.09      0.58 o 
   0   4   2      540.07      555.80      5.16 o 
   1   4   2      310.19      320.50      2.74 o 
   2   4   2       12.69       15.15      0.46 o 
   3   4   2        2.65        2.58      0.36 o 
   4   4   2       99.48      101.26      1.81 o 
   5   4   2       75.92       74.21      2.09 o 
  -4   5   2       64.00       65.51      2.50 o 
  -3   5   2       86.58       83.06      1.57 o 
  -2   5   2       85.26       86.18      1.26 o 
  -1   5   2       20.37       21.33      0.58 o 
   0   5   2       23.76       23.12      0.58 o 
   1   5   2        1.87        2.60      0.34 o 
   2   5   2        2.23        1.69      0.48 o 
   3   5   2       20.54       18.98      0.75 o 
   4   5   2        8.51        7.35      0.73 o 
  -3   6   2        2.80        1.56      0.42 o 
  -2   6   2       17.96       19.37      1.00 o 
  -1   6   2       17.74       19.13      0.76 o 
   0   6   2      216.52      210.62      3.69 o 
   1   6   2       52.44       52.84      1.55 o 
   2   6   2       29.47       26.84      0.93 o 
   3   6   2        8.01        7.85      0.80 o 
  -2   7   2       19.99       19.94      1.12 o 
  -1   7   2       16.20       17.76      1.05 o 
   0   7   2        5.32        4.84      0.68 o 
   1   7   2        0.88        0.46      0.48 o 
   2   7   2        4.70        3.78      0.65 o 
  -6   1   3        6.81        6.69      0.66 o 
  -5   1   3        1.16        0.45      0.85 o 
  -4   1   3        4.34        6.47      0.60 o 
  -3   1   3      244.19      251.47      2.67 o 
  -2   1   3       57.43       48.34      0.77 o 
  -1   1   3     1772.40     1875.14     15.93 o 
   0   1   3      961.85      886.86      9.11 o 
   1   1   3      256.43      246.21      1.99 o 
   2   1   3       17.24       21.92      0.56 o 
   3   1   3       45.60       40.03      0.84 o 
   4   1   3        0.16        0.06      0.35 o 
   5   1   3       10.61       11.36      0.93 o 
  -5   2   3        0.72        1.18      0.51 o 
  -4   2   3        1.25        0.09      0.51 o 
  -3   2   3       36.07       29.96      0.74 o 
  -2   2   3      360.46      379.79      3.07 o 
  -1   2   3        0.02        0.32      0.09 o 
   0   2   3     1886.65     1849.50     15.31 o 
   1   2   3       75.69       72.68      0.72 o 
   2   2   3      154.41      145.20      1.43 o 
   3   2   3       14.61       11.90      0.52 o 
   4   2   3       40.26       40.46      1.35 o 
   5   2   3       92.95       87.65      2.33 o 
  -5   3   3       10.69       13.30      0.79 o 
  -4   3   3        0.10       -0.04      0.41 o 
  -3   3   3      140.70      140.88      1.90 o 
  -2   3   3      128.77      115.78      1.16 o 
  -1   3   3        0.86        3.12      0.17 o 
   0   3   3       36.30       36.24      0.68 o 
   1   3   3     2208.84     2357.55     16.79 o 
   2   3   3        1.93        0.33      0.18 o 
   3   3   3      307.25      307.65      3.40 o 
   4   3   3       32.41       30.04      0.93 o 
   5   3   3        0.00        1.17      1.22 o 
  -5   4   3       19.89       22.58      0.99 o 
  -4   4   3        4.42        3.46      0.40 o 
  -3   4   3      122.95      112.94      2.40 o 
  -2   4   3        7.66        7.59      0.41 o 
  -1   4   3       28.83       22.62      0.52 o 
   0   4   3        0.05       -0.29      0.19 o 
   1   4   3       24.02       29.55      0.54 o 
   2   4   3       61.10       64.32      0.97 o 
   3   4   3        6.84        7.24      0.56 o 
   4   4   3        0.65        0.10      0.32 o 
   5   4   3       28.23       31.27      1.41 o 
  -4   5   3       15.26       17.47      0.82 o 
  -3   5   3       88.03       85.34      1.60 o 
  -2   5   3       31.97       30.44      1.14 o 
  -1   5   3       43.00       43.57      1.00 o 
   0   5   3      139.69      138.64      1.59 o 
   1   5   3        0.42        1.37      0.38 o 
   2   5   3       40.46       40.06      0.71 o 
   3   5   3        4.63        5.98      0.97 o 
   4   5   3        0.05       -0.14      0.33 o 
  -3   6   3        0.01       -0.13      0.30 o 
  -2   6   3       17.64       15.63      0.91 o 
  -1   6   3        3.34        1.89      0.38 o 
   0   6   3       36.92       35.46      1.28 o 
   1   6   3       27.75       26.37      0.88 o 
   2   6   3       12.53       15.09      0.73 o 
   3   6   3        1.93        2.16      1.31 o 
  -2   7   3       12.66       11.97      2.02 o 
  -1   7   3       13.78       14.52      1.03 o 
   0   7   3        5.43        7.65      1.02 o 
   1   7   3       15.54       15.08      0.98 o 
   2   7   3        3.63        3.21      0.63 o 
  -6   0   4       60.23       56.04      2.65 o 
  -5   0   4      462.64      455.62      8.77 o 
  -4   0   4      149.15      145.04      3.67 o 
  -3   0   4      197.97      197.52      3.10 o 
  -2   0   4       76.24       84.90      1.16 o 
  -1   0   4     4650.65     4299.70     35.15 o 
   1   0   4       41.47       41.28      0.78 o 
   2   0   4        4.01        1.98      0.24 o 
   3   0   4      378.13      408.35      4.80 o 
   4   0   4     1157.28     1101.43     17.39 o 
   5   0   4      402.76      377.58      7.81 o 
   6   0   4       27.99       31.32      2.13 o 
  -6   1   4       13.50       14.04      1.06 o 
  -5   1   4      236.11      240.04      3.97 o 
  -4   1   4      148.43      151.77      2.67 o 
  -3   1   4     1028.20     1044.82      9.08 o 
  -2   1   4       43.94       34.41      0.77 o 
  -1   1   4     7483.21     7046.92     92.85 o 
   0   1   4       12.73       13.60      0.26 o 
   1   1   4      117.56      130.61      1.20 o 
   2   1   4     1078.00     1079.57      7.96 o 
   3   1   4      393.58      382.30      3.22 o 
   4   1   4        4.52        5.50      0.63 o 
   5   1   4       66.16       66.77      1.96 o 
  -5   2   4       11.76       12.93      0.74 o 
  -4   2   4       97.78       92.37      1.99 o 
  -3   2   4      242.68      251.60      2.76 o 
  -2   2   4      510.84      533.47      3.74 o 
  -1   2   4      449.96      446.09      3.10 o 
   0   2   4     2843.35     2840.64     23.40 o 
   1   2   4       27.65       29.04      0.45 o 
   2   2   4       11.67       13.60      0.51 o 
   3   2   4      310.21      316.54      3.39 o 
   4   2   4      718.70      710.49      8.52 o 
   5   2   4       28.02       24.90      1.24 o 
  -5   3   4       90.92       94.83      2.22 o 
  -4   3   4        0.08       -0.23      0.37 o 
  -3   3   4       11.25       10.00      0.47 o 
  -2   3   4      247.01      241.72      2.00 o 
  -1   3   4       14.10       14.45      0.69 o 
   0   3   4       35.02       38.15      0.71 o 
   1   3   4       20.47       17.78      0.53 o 
   2   3   4      457.90      463.11      3.81 o 
   3   3   4       80.19       74.66      1.34 o 
   4   3   4        3.05        2.79      0.40 o 
   5   3   4        3.09        2.95      0.92 o 
  -5   4   4       22.32       20.91      0.95 o 
  -4   4   4       36.89       40.21      0.97 o 
  -3   4   4      168.48      159.76      1.91 o 
  -2   4   4      118.48      122.46      1.30 o 
  -1   4   4      213.39      222.93      2.13 o 
   0   4   4      784.36      798.38      7.20 o 
   1   4   4       10.20       10.57      0.34 o 
   2   4   4        1.74        1.63      0.22 o 
   3   4   4      155.77      156.13      2.19 o 
   4   4   4       17.80       14.85      0.96 o 
   5   4   4        0.12       -0.26      0.47 o 
  -4   5   4       28.85       32.76      1.06 o 
  -3   5   4        1.12        1.88      0.40 o 
  -2   5   4       24.23       24.14      0.91 o 
  -1   5   4        0.75        2.18      0.38 o 
   0   5   4       15.44       14.16      0.58 o 
   1   5   4       57.23       56.11      1.43 o 
   2   5   4        0.44       -0.14      0.21 o 
   3   5   4       97.79      101.28      2.27 o 
   4   5   4       32.52       34.24      1.40 o 
  -3   6   4        8.83        9.58      0.63 o 
  -2   6   4       18.47       20.78      2.13 o 
  -1   6   4       73.83       70.14      1.41 o 
   0   6   4      198.53      195.73      3.30 o 
   1   6   4       34.54       35.16      1.01 o 
   2   6   4       51.26       50.72      1.57 o 
   3   6   4       54.60       52.50      1.69 o 
  -2   7   4       97.26      104.24      2.46 o 
  -1   7   4        6.91        7.68      0.77 o 
   0   7   4       14.40       15.20      0.97 o 
   1   7   4        0.79        0.78      0.50 o 
   2   7   4        3.31        3.93      1.02 o 
  -6   1   5        1.06        1.25      0.56 o 
  -5   1   5       32.82       40.09      1.17 o 
  -4   1   5        7.45        6.14      0.46 o 
  -3   1   5       60.06       54.84      0.81 o 
  -2   1   5        4.50        4.60      0.30 o 
  -1   1   5     8644.13     8259.53     52.03 o 
   0   1   5     2837.94     2732.94     22.48 o 
   1   1   5     2091.68     2005.44     23.65 o 
   2   1   5      408.70      439.80      3.54 o 
   3   1   5       19.99       23.05      0.52 o 
   4   1   5       65.30       64.52      1.72 o 
   5   1   5       86.58       84.49      2.19 o 
  -5   2   5       54.02       52.56      1.35 o 
  -4   2   5       16.99       15.11      0.78 o 
  -3   2   5       28.07       32.39      0.68 o 
  -2   2   5        0.48        0.10      0.13 o 
  -1   2   5      137.01      135.78      1.32 o 
   0   2   5      253.78      260.20      1.97 o 
   1   2   5       29.72       35.64      0.60 o 
   2   2   5       45.27       53.61      0.76 o 
   3   2   5        1.81        0.88      0.25 o 
   4   2   5        0.12        0.65      0.45 o 
   5   2   5        0.85        1.42      0.59 o 
  -5   3   5        0.84        1.88      0.47 o 
  -4   3   5      129.76      131.37      1.74 o 
  -3   3   5       36.45       35.10      0.76 o 
  -2   3   5        0.36        0.02      0.18 o 
  -1   3   5      772.35      749.92      5.09 o 
   0   3   5      147.31      168.01      1.91 o 
   1   3   5      259.03      286.97      2.18 o 
   2   3   5      445.40      468.67      3.87 o 
   3   3   5      158.21      156.05      2.12 o 
   4   3   5       29.48       28.85      1.06 o 
   5   3   5       90.06       97.52      2.41 o 
  -5   4   5        2.70        2.19      0.48 o 
  -4   4   5        0.46        0.44      0.30 o 
  -3   4   5        4.62        5.00      0.44 o 
  -2   4   5       14.25       16.37      0.44 o 
  -1   4   5        8.04       11.43      0.65 o 
   0   4   5      385.90      392.85      3.93 o 
   1   4   5        2.24        2.62      0.22 o 
   2   4   5      236.07      237.44      2.05 o 
   3   4   5       18.31       19.89      0.74 o 
   4   4   5        5.07        6.21      0.55 o 
   5   4   5        1.80        2.23      0.61 o 
  -4   5   5       36.84       37.07      1.13 o 
  -3   5   5      120.24      112.82      1.88 o 
  -2   5   5       14.13       13.39      0.68 o 
  -1   5   5        1.07        0.55      0.29 o 
   0   5   5        1.16        0.47      0.26 o 
   1   5   5        2.03        2.58      0.44 o 
   2   5   5        0.42        0.52      0.25 o 
   3   5   5       19.77       19.99      1.05 o 
   4   5   5       16.44       16.65      1.04 o 
  -3   6   5        0.09        0.04      0.32 o 
  -2   6   5       24.70       26.34      1.13 o 
  -1   6   5       24.95       25.72      0.87 o 
   0   6   5       28.19       23.15      1.09 o 
   1   6   5      114.83      120.13      2.68 o 
   2   6   5        3.37        2.84      0.56 o 
   3   6   5        7.56        9.15      0.83 o 
  -2   7   5        2.47        2.88      0.99 o 
  -1   7   5       39.54       43.70      1.64 o 
   0   7   5       10.13       10.07      1.38 o 
   1   7   5        1.61        1.05      0.53 o 
   2   7   5        5.53        5.80      1.15 o 
  -6   0   6       14.94       16.05      1.60 o 
  -5   0   6       69.83       67.95      2.66 o 
  -4   0   6        1.37        3.36      0.44 o 
  -3   0   6       72.39       75.90      1.13 o 
  -2   0   6      162.37      165.49      1.73 o 
  -1   0   6     3825.06     3913.56     31.96 o 
   1   0   6       50.14       44.17      0.83 o 
   2   0   6      587.52      575.44      6.34 o 
   3   0   6        1.96        3.20      0.71 o 
   4   0   6      662.53      627.24     10.91 o 
   5   0   6        3.73        3.54      0.90 o 
  -6   1   6       68.67       67.44      2.06 o 
  -5   1   6      121.22      113.88      2.01 o 
  -4   1   6       92.90       89.79      1.57 o 
  -3   1   6      671.11      715.88      4.52 o 
  -2   1   6     1327.39     1440.02      7.84 o 
  -1   1   6     3698.39     3678.92     23.26 o 
   0   1   6     1666.30     1597.61     13.25 o 
   1   1   6      930.89      943.00      6.92 o 
   2   1   6       58.50       54.54      0.77 o 
   3   1   6      225.56      244.48      2.30 o 
   4   1   6        0.14        0.29      0.39 o 
   5   1   6        1.65        1.28      0.55 o 
  -5   2   6       11.99       12.31      0.75 o 
  -4   2   6       43.72       41.80      1.08 o 
  -3   2   6       41.67       48.16      0.83 o 
  -2   2   6        1.77        1.18      0.18 o 
  -1   2   6       82.43       79.44      0.91 o 
   0   2   6     2473.51     2462.86     17.54 o 
   1   2   6       47.46       50.63      0.75 o 
   2   2   6       11.71        9.96      0.34 o 
   3   2   6        6.62        7.88      0.46 o 
   4   2   6       65.35       68.15      1.37 o 
   5   2   6       53.18       53.34      1.76 o 
  -5   3   6       90.22       96.00      1.91 o 
  -4   3   6       45.00       45.89      0.97 o 
  -3   3   6      183.28      185.44      2.02 o 
  -2   3   6      116.33      106.48      1.11 o 
  -1   3   6      893.09      904.07      8.14 o 
   0   3   6      223.18      234.15      2.48 o 
   1   3   6        1.98        1.63      0.14 o 
   2   3   6       77.49       77.93      1.14 o 
   3   3   6       21.08       21.33      0.73 o 
   4   3   6        6.51        9.20      0.62 o 
   5   3   6       80.67       79.64      2.19 o 
  -5   4   6        0.51        0.06      0.75 o 
  -4   4   6       25.03       26.25      0.92 o 
  -3   4   6       44.12       44.08      1.06 o 
  -2   4   6       12.67       12.64      0.45 o 
  -1   4   6       78.09       72.86      1.22 o 
   0   4   6      304.65      280.41      3.01 o 
   1   4   6        8.96        7.44      0.40 o 
   2   4   6       10.62        8.69      0.40 o 
   3   4   6       36.88       40.63      1.14 o 
   4   4   6       98.69      101.88      1.87 o 
   5   4   6       14.42       12.64      1.80 o 
  -4   5   6        0.01        0.23      0.39 o 
  -3   5   6       26.41       25.28      1.08 o 
  -2   5   6        0.01       -0.01      0.25 o 
  -1   5   6      545.58      531.91      5.31 o 
   0   5   6      207.39      210.89      2.58 o 
   1   5   6        6.41        5.34      0.44 o 
   2   5   6      324.33      314.58      3.06 o 
   3   5   6       62.76       63.33      2.34 o 
   4   5   6       16.34       19.62      1.12 o 
  -3   6   6       53.34       55.07      1.34 o 
  -2   6   6        1.05        0.80      0.56 o 
  -1   6   6       69.31       75.81      1.48 o 
   0   6   6        0.02       -0.59      0.63 o 
   1   6   6       12.91       13.40      0.70 o 
   2   6   6        3.45        3.58      0.62 o 
   3   6   6        0.17       -0.11      0.48 o 
  -2   7   6        1.36        0.94      0.60 o 
  -1   7   6       48.00       46.46      1.58 o 
   0   7   6       12.35       13.39      0.95 o 
   1   7   6        3.58        3.91      0.53 o 
   2   7   6       36.01       37.89      2.21 o 
  -6   1   7       12.92       12.14      1.00 o 
  -5   1   7       71.94       73.32      1.58 o 
  -4   1   7       27.05       28.39      0.86 o 
  -3   1   7      387.34      408.07      2.78 o 
  -2   1   7      337.87      345.80      2.12 o 
  -1   1   7      555.36      557.79      3.76 o 
   0   1   7      506.16      472.86      4.22 o 
   1   1   7       48.43       48.67      1.11 o 
   2   1   7       82.32       85.52      1.04 o 
   3   1   7        0.67        0.68      0.31 o 
   4   1   7       25.95       22.66      1.65 o 
   5   1   7       32.29       29.58      1.48 o 
  -5   2   7      153.05      153.42      2.44 o 
  -4   2   7      106.30      105.97      1.77 o 
  -3   2   7      175.55      182.35      1.72 o 
  -2   2   7        2.18        3.88      0.23 o 
  -1   2   7      385.65      390.87      2.85 o 
   0   2   7       36.27       33.88      0.55 o 
   1   2   7       89.89       88.47      1.67 o 
   2   2   7       19.69       19.44      0.63 o 
   3   2   7        4.32        7.78      0.46 o 
   4   2   7      325.27      307.07      3.59 o 
   5   2   7       37.31       36.65      1.49 o 
  -5   3   7       25.69       22.88      0.97 o 
  -4   3   7       70.18       71.35      1.22 o 
  -3   3   7        8.18        8.13      0.60 o 
  -2   3   7        0.72        2.15      0.19 o 
  -1   3   7        1.53        2.69      0.53 o 
   0   3   7      125.77      115.96      1.68 o 
   1   3   7        5.58        7.53      0.25 o 
   2   3   7        0.10        0.38      0.16 o 
   3   3   7      100.09       92.61      1.55 o 
   4   3   7      288.12      293.16      3.56 o 
   5   3   7       18.30       20.01      1.78 o 
  -5   4   7       33.10       36.85      1.49 o 
  -4   4   7       86.06       85.42      1.64 o 
  -3   4   7       26.27       23.39      0.78 o 
  -2   4   7        2.57        2.13      0.25 o 
  -1   4   7       80.98       82.48      1.34 o 
   0   4   7       33.58       29.88      0.76 o 
   1   4   7      191.42      193.79      1.98 o 
   2   4   7       48.93       46.21      1.01 o 
   3   4   7        5.85        6.51      0.87 o 
   4   4   7      108.58      118.67      2.04 o 
  -4   5   7        8.10        4.51      0.52 o 
  -3   5   7        5.05        3.53      0.45 o 
  -2   5   7        5.41        5.13      0.44 o 
  -1   5   7       28.65       29.78      0.86 o 
   0   5   7       13.49       10.90      0.57 o 
   1   5   7       41.53       41.83      1.03 o 
   2   5   7        0.20        0.45      0.31 o 
   3   5   7        0.18        0.63      0.45 o 
   4   5   7        0.10        0.78      0.48 o 
  -3   6   7        5.15        4.85      0.93 o 
  -2   6   7       14.61       14.16      0.86 o 
  -1   6   7        2.16        1.68      0.38 o 
   0   6   7        4.00        3.23      0.59 o 
   1   6   7        2.32        2.84      0.45 o 
   2   6   7        1.49        0.77      1.10 o 
   3   6   7       18.12       22.42      1.19 o 
  -2   7   7        2.02        2.26      0.59 o 
  -1   7   7        0.00       -0.15      0.60 o 
   0   7   7        2.74        2.69      0.61 o 
   1   7   7       48.70       50.03      1.98 o 
   2   7   7        7.79        6.83      0.81 o 
  -6   0   8      188.05      179.27      4.98 o 
  -5   0   8       51.37       54.57      2.33 o 
  -4   0   8       38.06       48.58      1.29 o 
  -3   0   8        3.45        4.72      0.29 o 
  -2   0   8       29.77       29.28      0.57 o 
  -1   0   8     1146.34     1200.36      9.97 o 
   0   0   8      445.44      436.91      6.93 o 
   1   0   8     1107.77     1137.50     11.76 o 
   2   0   8     3054.96     3262.23     37.68 o 
   3   0   8        8.65       15.19      0.66 o 
   4   0   8       17.46       19.46      1.39 o 
   5   0   8        0.05       -0.43      0.64 o 
  -5   1   8       34.38       35.01      1.26 o 
  -4   1   8       32.33       30.15      1.24 o 
  -3   1   8       97.96      107.39      1.13 o 
  -2   1   8       65.33       64.15      0.68 o 
  -1   1   8      827.08      823.45      4.94 o 
   0   1   8     1187.49     1184.61     10.00 o 
   1   1   8      297.43      283.68      2.75 o 
   2   1   8      103.75       98.97      1.17 o 
   3   1   8       26.28       29.93      0.65 o 
   4   1   8       22.00       19.59      1.03 o 
   5   1   8        0.00        0.27      0.48 o 
  -5   2   8        9.92       10.56      0.68 o 
  -4   2   8        6.53        6.68      0.51 o 
  -3   2   8      140.41      143.17      1.46 o 
  -2   2   8      139.03      143.60      1.22 o 
  -1   2   8      832.35      827.20      5.58 o 
   0   2   8       99.79       88.52      1.32 o 
   1   2   8       38.28       48.67      0.77 o 
   2   2   8      740.23      762.34      5.92 o 
   3   2   8      137.53      140.22      3.06 o 
   4   2   8      112.99      115.11      1.90 o 
   5   2   8       22.82       18.50      1.66 o 
  -5   3   8       75.39       78.78      1.71 o 
  -4   3   8      105.30      106.08      1.37 o 
  -3   3   8      300.35      299.01      3.39 o 
  -2   3   8       32.11       33.72      0.57 o 
  -1   3   8      816.78      777.33      6.98 o 
   0   3   8       68.20       62.80      0.91 o 
   1   3   8       96.52      101.81      1.12 o 
   2   3   8        6.08        4.47      0.29 o 
   3   3   8        0.58        0.90      0.31 o 
   4   3   8       25.67       28.09      0.96 o 
   5   3   8        5.14        4.81      0.74 o 
  -5   4   8        2.06        1.50      0.53 o 
  -4   4   8       53.49       53.18      1.29 o 
  -3   4   8       21.52       19.87      0.97 o 
  -2   4   8       25.22       24.49      0.61 o 
  -1   4   8       60.52       62.60      1.25 o 
   0   4   8     1060.08     1059.69      8.15 o 
   1   4   8      100.17      107.33      1.33 o 
   2   4   8      164.36      152.93      2.09 o 
   3   4   8       69.79       69.96      1.83 o 
   4   4   8      154.96      148.73      3.00 o 
  -4   5   8        2.24        4.32      0.52 o 
  -3   5   8       46.75       43.47      1.13 o 
  -2   5   8       94.16       92.61      2.74 o 
  -1   5   8        0.52        0.28      0.27 o 
   0   5   8       49.25       47.99      0.93 o 
   1   5   8       36.95       38.15      0.81 o 
   2   5   8      186.92      190.19      3.29 o 
   3   5   8        7.72        8.32      1.35 o 
   4   5   8        1.21        1.08      0.53 o 
  -3   6   8        6.71        5.96      0.56 o 
  -2   6   8        3.29        3.06      0.55 o 
  -1   6   8        0.60        0.87      0.35 o 
   0   6   8      122.25      122.82      1.71 o 
   1   6   8       33.05       36.80      1.09 o 
   2   6   8      107.60      106.98      2.47 o 
   3   6   8        2.69        1.49      0.79 o 
  -2   7   8       11.37       12.62      0.95 o 
  -1   7   8        1.97        2.01      0.45 o 
   0   7   8        1.74        1.30      0.63 o 
   1   7   8        1.94        2.11      0.48 o 
   2   7   8       24.90       27.50      1.36 o 
  -5   1   9        8.55        9.79      1.05 o 
  -4   1   9       27.67       26.91      0.83 o 
  -3   1   9      167.84      162.22      1.50 o 
  -2   1   9      468.06      463.30      3.62 o 
  -1   1   9     2791.96     2837.38     16.36 o 
   0   1   9        9.36        9.46      0.51 o 
   1   1   9      349.45      346.62      3.29 o 
   2   1   9        5.32        6.99      0.33 o 
   3   1   9       70.23       74.03      1.08 o 
   4   1   9      139.08      123.57      2.52 o 
   5   1   9       48.46       40.26      1.56 o 
  -5   2   9       18.46       19.88      0.88 o 
  -4   2   9      125.67      124.10      1.94 o 
  -3   2   9       37.43       43.05      2.55 o 
  -2   2   9     1960.32     1962.44     11.54 o 
  -1   2   9       76.13       72.02      0.83 o 
   0   2   9       56.37       74.84      1.08 o 
   1   2   9       47.59       45.71      0.89 o 
   2   2   9      377.36      368.31      3.19 o 
   3   2   9       46.13       45.72      1.58 o 
   4   2   9      128.35      136.72      2.14 o 
   5   2   9       10.32       12.36      2.06 o 
  -5   3   9       10.49       10.66      0.72 o 
  -4   3   9       72.32       68.39      1.07 o 
  -3   3   9       42.31       44.67      0.96 o 
  -2   3   9       21.94       20.10      0.48 o 
  -1   3   9        0.74        5.23      0.36 o 
   0   3   9      343.79      372.33      3.46 o 
   1   3   9      245.42      264.87      2.33 o 
   2   3   9      186.24      188.71      1.94 o 
   3   3   9      263.46      262.70      3.13 o 
   4   3   9       89.64       81.57      2.45 o 
   5   3   9        8.79       13.28      1.02 o 
  -5   4   9       15.52       16.16      1.05 o 
  -4   4   9        6.98        8.66      0.53 o 
  -3   4   9        6.23        5.70      0.41 o 
  -2   4   9       27.81       30.32      0.70 o 
  -1   4   9        4.55        5.04      0.36 o 
   0   4   9       35.62       35.46      0.76 o 
   1   4   9       13.10       14.11      0.55 o 
   2   4   9       13.48       13.72      1.11 o 
   3   4   9       11.79       12.34      0.93 o 
   4   4   9        2.45        3.53      1.01 o 
  -4   5   9        0.04        0.19      0.26 o 
  -3   5   9       21.56       20.90      0.83 o 
  -2   5   9        6.35        6.89      0.65 o 
  -1   5   9       18.63       17.62      0.76 o 
   0   5   9       97.13       94.09      1.38 o 
   1   5   9       54.85       61.42      1.05 o 
   2   5   9       13.82       14.59      0.70 o 
   3   5   9        0.60        1.34      0.47 o 
   4   5   9        0.96        0.00      0.46 o 
  -3   6   9       10.04       11.46      0.76 o 
  -2   6   9        0.06       -0.01      0.37 o 
  -1   6   9       31.60       31.90      0.97 o 
   0   6   9      164.23      160.29      2.34 o 
   1   6   9       31.74       31.39      1.00 o 
   2   6   9       49.04       47.58      1.63 o 
   3   6   9       20.65       25.23      3.10 o 
  -2   7   9       17.27       17.13      1.08 o 
  -1   7   9        8.12        8.08      0.50 o 
   0   7   9        2.99        3.16      0.53 o 
   1   7   9        4.85        3.73      0.54 o 
  -5   0  10       35.01       39.61      2.02 o 
  -4   0  10       10.69        8.68      0.59 o 
  -3   0  10       85.67      100.47      1.37 o 
  -2   0  10     1223.73     1174.63      9.94 o 
  -1   0  10      902.79      876.55      7.46 o 
   0   0  10       87.60       95.99      2.21 o 
   1   0  10       70.37       79.21      1.36 o 
   2   0  10      193.67      211.82      2.90 o 
   3   0  10        9.71        9.14      0.77 o 
   4   0  10       14.14       11.28      1.19 o 
   5   0  10      115.16      105.50      3.59 o 
  -5   1  10      122.49      117.90      2.03 o 
  -4   1  10       18.09       16.75      0.95 o 
  -3   1  10        1.19        1.28      0.18 o 
  -2   1  10      162.95      165.82      1.30 o 
  -1   1  10     1262.59     1257.22      8.16 o 
   0   1  10      278.76      275.22      2.75 o 
   1   1  10     1232.91     1255.20     10.66 o 
   2   1  10     1196.11     1275.73      9.51 o 
   3   1  10       19.93       19.61      0.69 o 
   4   1  10        8.59       10.46      0.81 o 
   5   1  10        0.10       -0.13      0.99 o 
  -5   2  10        0.73        0.43      0.36 o 
  -4   2  10        0.65        0.60      0.31 o 
  -3   2  10       67.05       63.37      0.88 o 
  -2   2  10       16.35       15.98      0.38 o 
  -1   2  10        0.82        1.63      0.29 o 
   0   2  10     1066.71     1054.05      9.13 o 
   1   2  10      847.55      906.21      7.88 o 
   2   2  10        5.00       11.99      0.81 o 
   3   2  10      356.91      355.46      4.64 o 
   4   2  10      186.21      182.31      2.59 o 
   5   2  10        0.74       -0.18      0.49 o 
  -5   3  10       25.26       29.01      1.69 o 
  -4   3  10       20.84       19.58      0.67 o 
  -3   3  10      131.76      130.51      1.66 o 
  -2   3  10       78.39       83.24      1.03 o 
  -1   3  10      167.93      158.24      1.72 o 
   0   3  10       94.12       93.95      1.38 o 
   1   3  10      176.74      180.73      2.15 o 
   2   3  10      304.22      303.02      2.80 o 
   3   3  10       17.76       18.46      0.74 o 
   4   3  10       58.17       52.95      1.31 o 
   5   3  10        0.74        0.55      0.52 o 
  -5   4  10        0.79        2.27      0.62 o 
  -4   4  10       58.04       55.26      1.16 o 
  -3   4  10      141.06      136.54      1.80 o 
  -2   4  10      179.00      177.74      1.79 o 
  -1   4  10        0.61        0.44      0.36 o 
   0   4  10      236.15      232.18      2.86 o 
   1   4  10       45.18       43.16      0.93 o 
   2   4  10      203.34      210.02      2.66 o 
   3   4  10      174.55      174.02      3.53 o 
   4   4  10       78.83       89.21      2.28 o 
  -4   5  10        9.17        9.34      0.59 o 
  -3   5  10      118.52      116.26      1.72 o 
  -2   5  10      211.34      208.39      2.80 o 
  -1   5  10       23.78       27.96      1.55 o 
   0   5  10       97.27       92.57      1.47 o 
   1   5  10       14.26       12.63      0.52 o 
   2   5  10       31.46       25.87      0.89 o 
   3   5  10       28.90       25.58      1.23 o 
   4   5  10        0.00        0.65      0.48 o 
  -3   6  10        1.36        1.69      0.43 o 
  -2   6  10        3.03        3.18      0.41 o 
  -1   6  10       36.87       33.39      1.29 o 
   0   6  10       54.67       55.19      1.12 o 
   1   6  10       42.27       46.68      1.22 o 
   2   6  10        2.78        3.46      0.96 o 
   3   6  10       17.01       18.19      1.75 o 
  -2   7  10       18.79       19.90      1.04 o 
  -1   7  10        0.13        0.50      0.33 o 
   0   7  10       25.44       28.08      1.08 o 
   1   7  10        6.18        5.73      0.61 o 
  -5   1  11        0.14       -0.14      0.31 o 
  -4   1  11       83.95       84.76      1.51 o 
  -3   1  11        5.76        7.81      0.31 o 
  -2   1  11        0.03        0.21      0.23 o 
  -1   1  11       15.15       12.67      0.30 o 
   0   1  11      412.04      411.05      4.53 o 
   1   1  11        3.30        6.22      0.89 o 
   2   1  11        5.59        4.56      0.37 o 
   3   1  11      107.38      107.68      1.75 o 
   4   1  11        1.87        2.04      0.53 o 
   5   1  11       17.53       19.54      1.18 o 
  -5   2  11       19.71       17.82      1.27 o 
  -4   2  11        4.92        4.83      0.52 o 
  -3   2  11       15.70       15.22      0.49 o 
  -2   2  11     1132.82     1129.46     10.12 o 
  -1   2  11     2197.91     2234.64     18.68 o 
   0   2  11        1.85        2.94      0.27 o 
   1   2  11       30.54       36.12      0.71 o 
   2   2  11       18.10       24.94      0.59 o 
   3   2  11        3.15        3.49      0.40 o 
   4   2  11       71.63       64.40      1.43 o 
   5   2  11        2.32        2.04      0.63 o 
  -5   3  11       22.08       23.40      2.04 o 
  -4   3  11        0.83        1.25      0.31 o 
  -3   3  11        0.21        5.59      0.54 o 
  -2   3  11        0.55        0.53      0.18 o 
  -1   3  11        3.19        2.47      0.25 o 
   0   3  11        0.11        0.67      0.24 o 
   1   3  11       42.03       41.97      1.12 o 
   2   3  11       77.02       75.79      1.47 o 
   3   3  11      212.23      221.82      2.83 o 
   4   3  11        1.04        1.35      0.39 o 
   5   3  11        0.17       -0.11      0.50 o 
  -4   4  11       18.65       18.36      0.72 o 
  -3   4  11        0.23        0.37      0.28 o 
  -2   4  11       54.29       51.30      1.35 o 
  -1   4  11      333.41      325.12      3.10 o 
   0   4  11      111.12      116.02      1.49 o 
   1   4  11       89.84       91.56      1.47 o 
   2   4  11       36.34       36.29      0.97 o 
   3   4  11        3.08        4.85      0.64 o 
   4   4  11        3.62        5.09      0.72 o 
  -4   5  11        2.94        3.02      0.43 o 
  -3   5  11        0.01       -0.14      0.30 o 
  -2   5  11       31.72       34.73      1.05 o 
  -1   5  11       55.37       50.93      1.05 o 
   0   5  11        0.94        0.52      0.26 o 
   1   5  11       23.31       19.68      0.73 o 
   2   5  11       37.37       35.76      1.05 o 
   3   5  11        2.40        4.21      0.94 o 
   4   5  11        4.43        5.87      0.88 o 
  -3   6  11       13.85       12.08      0.79 o 
  -2   6  11       16.92       15.38      1.14 o 
  -1   6  11        0.17       -0.01      0.26 o 
   0   6  11       45.78       42.27      0.98 o 
   1   6  11        4.45        3.85      0.47 o 
   2   6  11        1.16        1.23      1.22 o 
   3   6  11        0.04        0.20      0.46 o 
  -1   7  11        0.45        0.02      0.31 o 
   0   7  11       25.33       27.46      1.07 o 
   1   7  11        0.39        0.89      0.42 o 
  -5   0  12        0.15       -0.34      0.48 o 
  -4   0  12      260.91      265.73      3.77 o 
  -3   0  12        1.07        1.52      0.25 o 
  -2   0  12        0.40        0.60      0.19 o 
  -1   0  12      310.95      315.68      3.89 o 
   0   0  12      144.90      154.40      3.25 o 
   1   0  12      136.91      156.42      2.26 o 
   2   0  12       53.40       51.19      1.21 o 
   3   0  12       17.73       16.68      0.79 o 
   4   0  12       12.43       12.39      1.25 o 
   5   0  12       13.62       20.38      1.76 o 
  -5   1  12       45.21       45.17      1.22 o 
  -4   1  12      120.69      126.77      1.93 o 
  -3   1  12      296.80      312.22      2.69 o 
  -2   1  12      277.85      290.49      2.06 o 
  -1   1  12        4.93        5.44      0.24 o 
   0   1  12      477.41      476.24      4.49 o 
   1   1  12      370.89      371.90      3.63 o 
   2   1  12       64.98       70.73      1.04 o 
   3   1  12       12.34       13.01      0.51 o 
   4   1  12        0.06       -0.04      0.49 o 
   5   1  12        6.67        9.15      0.92 o 
  -5   2  12        4.50        4.22      0.50 o 
  -4   2  12       15.46       16.85      0.71 o 
  -3   2  12        1.24        1.59      0.24 o 
  -2   2  12      690.39      703.51      4.90 o 
  -1   2  12        3.87        4.44      0.33 o 
   0   2  12     1058.54     1073.98      9.38 o 
   1   2  12       16.71       16.34      0.49 o 
   2   2  12       12.30       13.05      0.47 o 
   3   2  12       21.57       22.41      0.88 o 
   4   2  12       64.44       63.32      1.43 o 
   5   2  12       67.68       71.16      2.14 o 
  -5   3  12       29.62       28.09      1.29 o 
  -4   3  12       13.55       12.99      0.67 o 
  -3   3  12       11.71       13.38      0.54 o 
  -2   3  12      118.89      118.26      1.31 o 
  -1   3  12       77.09       84.73      1.35 o 
   0   3  12      168.96      176.29      2.18 o 
   1   3  12      346.29      345.24      4.50 o 
   2   3  12      253.19      246.60      2.93 o 
   3   3  12       41.07       38.63      1.35 o 
   4   3  12        4.76        2.99      0.59 o 
  -4   4  12        5.50        5.98      0.48 o 
  -3   4  12       98.40       94.72      1.48 o 
  -2   4  12       90.96       87.50      1.18 o 
  -1   4  12      120.39      117.12      1.54 o 
   0   4  12        3.66        3.82      0.38 o 
   1   4  12        0.18        0.00      0.26 o 
   2   4  12       50.13       51.19      1.52 o 
   3   4  12       35.17       34.55      1.35 o 
   4   4  12       69.72       72.82      2.09 o 
  -4   5  12        0.12        0.23      0.33 o 
  -3   5  12       35.87       36.68      1.04 o 
  -2   5  12       15.27       13.48      1.04 o 
  -1   5  12      552.30      533.90      4.77 o 
   0   5  12        0.50        0.57      0.25 o 
   1   5  12        3.05        3.45      0.40 o 
   2   5  12      113.71      118.82      2.00 o 
   3   5  12        9.50        9.42      0.86 o 
  -3   6  12       56.99       60.61      1.76 o 
  -2   6  12        2.49        3.26      0.73 o 
  -1   6  12       28.05       26.00      0.81 o 
   0   6  12       30.67       32.53      0.88 o 
   1   6  12        2.52        2.03      0.55 o 
   2   6  12       20.06       18.60      1.11 o 
  -1   7  12       11.48       11.14      0.65 o 
   0   7  12        3.49        3.49      0.55 o 
   1   7  12        0.00       -0.08      0.51 o 
  -5   1  13       10.89       12.37      0.91 o 
  -4   1  13       90.68       90.77      1.58 o 
  -3   1  13        3.34        4.30      0.26 o 
  -2   1  13      373.26      384.94      2.63 o 
  -1   1  13       22.76       19.12      0.56 o 
   0   1  13      108.48      112.65      1.51 o 
   1   1  13      269.29      280.79      2.93 o 
   2   1  13       49.75       38.82      0.76 o 
   3   1  13       20.00       14.78      0.69 o 
   4   1  13      170.49      158.00      3.03 o 
   5   1  13        0.05       -0.18      0.47 o 
  -5   2  13        7.90        6.44      0.58 o 
  -4   2  13       55.45       56.07      1.34 o 
  -3   2  13       27.17       28.02      0.66 o 
  -2   2  13      245.92      248.45      2.57 o 
  -1   2  13        0.78        2.08      0.64 o 
   0   2  13       31.79       36.04      0.80 o 
   1   2  13        6.13        6.10      0.35 o 
   2   2  13      137.88      142.52      1.67 o 
   3   2  13      189.93      186.55      3.67 o 
   4   2  13       11.12        9.37      0.64 o 
   5   2  13        6.84        7.74      0.90 o 
  -5   3  13       62.88       58.84      1.84 o 
  -4   3  13        4.94        6.13      0.64 o 
  -3   3  13        2.78        1.74      0.35 o 
  -2   3  13      215.31      222.24      2.28 o 
  -1   3  13        0.00        0.49      0.63 o 
   0   3  13        6.59        6.20      0.39 o 
   1   3  13      337.04      324.33      4.33 o 
   2   3  13      197.67      199.48      2.57 o 
   3   3  13      255.96      245.26      5.07 o 
   4   3  13       43.77       43.90      1.56 o 
  -4   4  13        3.38        3.07      0.41 o 
  -3   4  13       20.82       20.58      0.70 o 
  -2   4  13        0.82        1.52      0.38 o 
  -1   4  13        2.40        1.63      0.29 o 
   0   4  13       37.91       36.74      0.92 o 
   1   4  13      242.49      239.42      3.99 o 
   2   4  13       62.06       62.43      1.33 o 
   3   4  13       13.56       14.75      0.96 o 
   4   4  13       13.39       12.09      0.98 o 
  -4   5  13       14.34       12.57      0.66 o 
  -3   5  13        0.00        0.13      0.28 o 
  -2   5  13       24.49       22.09      0.86 o 
  -1   5  13       74.14       67.67      1.22 o 
   0   5  13       53.88       53.94      1.22 o 
   1   5  13        0.00        0.59      0.33 o 
   2   5  13       17.89       21.56      0.88 o 
   3   5  13        0.69        0.29      0.73 o 
  -3   6  13        0.83        0.44      0.41 o 
  -2   6  13        0.25        0.45      0.36 o 
  -1   6  13        2.98        3.05      0.39 o 
   0   6  13        1.80        1.67      0.34 o 
   1   6  13        0.01       -0.52      0.35 o 
   2   6  13        0.05        0.52      0.52 o 
  -1   7  13       21.65       20.12      0.87 o 
   0   7  13        0.04       -0.45      0.38 o 
  -5   0  14        2.37        1.39      0.69 o 
  -4   0  14       58.62       61.33      1.51 o 
  -3   0  14       92.67      100.52      1.47 o 
  -2   0  14      300.74      294.92      3.01 o 
  -1   0  14        7.40        7.84      1.01 o 
   0   0  14     1088.94     1101.72     16.91 o 
   1   0  14       28.87       33.65      0.94 o 
   2   0  14        7.15        5.78      0.50 o 
   3   0  14      109.66      109.44      2.11 o 
   4   0  14      194.60      179.98      4.67 o 
   5   0  14       10.22        7.08      1.28 o 
  -5   1  14      108.67      111.45      1.97 o 
  -4   1  14       95.92       96.00      2.49 o 
  -3   1  14       44.24       49.34      1.50 o 
  -2   1  14       56.94       54.70      0.67 o 
  -1   1  14      789.53      816.40      7.33 o 
   0   1  14      358.56      373.08      3.76 o 
   1   1  14      297.22      318.73      3.30 o 
   2   1  14       24.49       24.91      0.76 o 
   3   1  14        2.98        4.06      0.36 o 
   4   1  14       56.39       58.04      1.76 o 
   5   1  14        8.89       13.28      1.07 o 
  -5   2  14        0.85        0.82      0.47 o 
  -4   2  14        0.79        0.51      0.38 o 
  -3   2  14      142.83      139.51      1.96 o 
  -2   2  14      246.20      225.48      2.46 o 
  -1   2  14        9.25        6.71      0.44 o 
   0   2  14      180.36      189.52      2.27 o 
   1   2  14      306.19      327.72      4.30 o 
   2   2  14       66.07       66.26      1.06 o 
   3   2  14       27.47       27.53      0.76 o 
   4   2  14       37.15       38.09      1.35 o 
   5   2  14       11.14       10.43      0.99 o 
  -5   3  14        4.50        3.64      0.66 o 
  -4   3  14        0.21        0.71      0.39 o 
  -3   3  14      283.04      275.12      3.26 o 
  -2   3  14       93.36       82.63      1.21 o 
  -1   3  14      179.19      178.13      2.27 o 
   0   3  14       35.38       36.13      0.87 o 
   1   3  14      190.44      184.10      3.83 o 
   2   3  14      122.82      123.08      1.91 o 
   3   3  14       32.89       37.13      1.37 o 
   4   3  14        5.86        7.18      2.22 o 
  -4   4  14        2.11        2.01      0.43 o 
  -3   4  14       26.71       27.61      0.81 o 
  -2   4  14       33.59       31.55      0.92 o 
  -1   4  14        0.03       -0.08      0.27 o 
   0   4  14       63.08       64.77      1.39 o 
   1   4  14       21.66       29.98      1.11 o 
   2   4  14        0.01       -0.37      0.27 o 
   3   4  14        3.46        2.57      0.56 o 
   4   4  14       40.59       44.81      1.68 o 
  -4   5  14        0.38        0.20      0.33 o 
  -3   5  14       24.75       23.67      0.79 o 
  -2   5  14        1.45        2.05      0.43 o 
  -1   5  14       20.05       18.20      0.67 o 
   0   5  14       21.85       23.31      0.84 o 
   1   5  14      375.77      370.53      4.16 o 
   2   5  14      173.84      180.68      2.67 o 
   3   5  14       11.98       11.73      0.95 o 
  -2   6  14        4.95        3.80      0.53 o 
  -1   6  14        5.01        5.20      0.45 o 
   0   6  14       21.70       19.55      0.99 o 
   1   6  14        0.20        0.29      0.70 o 
   2   6  14        1.21        2.37      1.07 o 
  -5   1  15        9.50       11.50      0.70 o 
  -4   1  15        0.25        0.64      0.28 o 
  -3   1  15      141.96      141.27      1.64 o 
  -2   1  15       74.92       72.61      0.81 o 
  -1   1  15       19.05       18.57      0.90 o 
   0   1  15        3.06        4.63      0.47 o 
   1   1  15      124.56      124.42      1.69 o 
   2   1  15        6.89        7.09      0.40 o 
   3   1  15      115.88      117.26      1.61 o 
   4   1  15       38.14       34.82      2.16 o 
   5   1  15       17.36       14.53      1.71 o 
  -5   2  15        3.14        3.70      0.61 o 
  -4   2  15       33.35       32.02      1.21 o 
  -3   2  15      335.51      331.16      3.64 o 
  -2   2  15      355.16      360.26      3.24 o 
  -1   2  15       68.15       70.33      1.22 o 
   0   2  15       57.56       60.46      1.11 o 
   1   2  15       13.53       13.73      0.73 o 
   2   2  15       86.20       79.71      1.45 o 
   3   2  15      324.84      306.43      3.09 o 
   4   2  15       29.41       25.71      0.98 o 
  -5   3  15       25.23       25.68      1.27 o 
  -4   3  15       19.65       21.72      2.18 o 
  -3   3  15      403.45      384.40      4.20 o 
  -2   3  15      264.78      266.83      2.66 o 
  -1   3  15        4.35        5.67      0.42 o 
   0   3  15      108.76      114.70      1.72 o 
   1   3  15        0.65        0.49      0.52 o 
   2   3  15      116.23      119.88      1.91 o 
   3   3  15        1.75        3.24      0.55 o 
   4   3  15        0.08        0.39      0.47 o 
  -4   4  15        8.55        8.67      0.64 o 
  -3   4  15       81.74       80.87      1.59 o 
  -2   4  15      173.94      167.56      2.35 o 
  -1   4  15       59.26       56.27      1.22 o 
   0   4  15        4.28        5.90      0.61 o 
   1   4  15       16.81       15.80      1.05 o 
   2   4  15       59.71       56.93      1.32 o 
   3   4  15       22.79       23.22      1.19 o 
   4   4  15        2.46        3.82      0.80 o 
  -3   5  15        0.11       -0.06      0.35 o 
  -2   5  15        7.58        7.23      0.59 o 
  -1   5  15        1.75        1.58      0.36 o 
   0   5  15       26.62       23.17      0.83 o 
   1   5  15       24.39       22.80      1.10 o 
   2   5  15        0.64        0.57      0.39 o 
   3   5  15       19.00       22.12      1.24 o 
  -2   6  15        0.44        0.28      0.42 o 
  -1   6  15       15.87       15.21      0.78 o 
   0   6  15        1.23        1.31      0.39 o 
   1   6  15       40.32       43.84      1.57 o 
   2   6  15       11.59       10.95      0.99 o 
  -5   0  16       90.58       91.46      3.06 o 
  -4   0  16      269.47      278.44      3.96 o 
  -3   0  16      191.46      188.48      2.31 o 
  -2   0  16        2.24        3.55      0.80 o 
  -1   0  16       73.14       79.93      2.64 o 
   0   0  16      392.49      401.98      7.25 o 
   1   0  16      153.55      148.53      2.49 o 
   2   0  16        5.34        4.99      0.52 o 
   3   0  16       18.98       16.99      0.88 o 
   4   0  16       55.45       45.43      2.26 o 
  -5   1  16       51.45       53.27      1.64 o 
  -4   1  16        0.00        0.17      0.31 o 
  -3   1  16      239.13      245.50      3.54 o 
  -2   1  16      307.12      305.87      2.24 o 
  -1   1  16      225.95      228.88      2.64 o 
   0   1  16       33.08       30.89      1.01 o 
   1   1  16      324.78      314.69      3.35 o 
   2   1  16      737.96      747.91      6.08 o 
   3   1  16       27.35       22.85      0.71 o 
   4   1  16       46.88       49.31      2.46 o 
  -5   2  16       22.01       23.63      1.20 o 
  -4   2  16       26.11       25.78      1.27 o 
  -3   2  16      374.74      366.55      3.96 o 
  -2   2  16       20.75       18.93      0.57 o 
  -1   2  16        5.94        6.08      0.42 o 
   0   2  16      188.64      190.46      2.36 o 
   1   2  16       21.03       21.11      0.89 o 
   2   2  16       34.57       30.37      0.92 o 
   3   2  16        0.08        0.05      0.33 o 
   4   2  16       10.40        9.70      0.85 o 
  -4   3  16       49.45       52.06      1.61 o 
  -3   3  16       31.92       31.60      0.97 o 
  -2   3  16       12.46       15.80      0.68 o 
  -1   3  16       35.78       33.87      0.89 o 
   0   3  16        0.80        1.60      0.31 o 
   1   3  16       32.64       32.68      1.12 o 
   2   3  16       44.53       52.40      1.24 o 
   3   3  16        4.74        5.09      0.67 o 
   4   3  16        5.00        3.76      0.70 o 
  -4   4  16        3.96        3.48      0.54 o 
  -3   4  16        1.63        1.96      0.42 o 
  -2   4  16        5.53        6.77      0.52 o 
  -1   4  16       67.73       64.54      1.33 o 
   0   4  16        0.26        0.01      0.24 o 
   1   4  16       68.41       61.17      1.64 o 
   2   4  16       91.84       92.11      1.74 o 
   3   4  16        1.01        1.77      0.52 o 
  -3   5  16        2.11        2.39      0.59 o 
  -2   5  16        0.00        0.14      0.37 o 
  -1   5  16        5.91        6.39      0.52 o 
   0   5  16       12.50       13.98      0.70 o 
   1   5  16        8.82       10.49      0.85 o 
   2   5  16        5.66        3.45      0.58 o 
   3   5  16       13.19       15.56      1.27 o 
  -2   6  16        9.23        9.60      0.85 o 
  -1   6  16       17.61       19.48      1.20 o 
   0   6  16        1.83        2.28      0.44 o 
   1   6  16       17.13       19.77      1.11 o 
   2   6  16        2.26        2.19      0.64 o 
  -5   1  17       17.44       19.65      1.03 o 
  -4   1  17       14.17       14.48      0.67 o 
  -3   1  17        0.06        1.15      0.54 o 
  -2   1  17       65.73       71.25      0.86 o 
  -1   1  17      234.96      247.72      2.86 o 
   0   1  17      104.75      106.40      2.05 o 
   1   1  17        5.87        6.38      0.43 o 
   2   1  17        2.28        2.49      0.33 o 
   3   1  17       10.70       10.38      0.54 o 
   4   1  17        1.68        1.75      0.58 o 
  -5   2  17       37.80       40.30      4.14 o 
  -4   2  17        1.10        0.61      0.40 o 
  -3   2  17       44.86       46.92      1.11 o 
  -2   2  17       15.78       14.17      0.52 o 
  -1   2  17        5.70        4.97      0.41 o 
   0   2  17        2.04        2.52      0.38 o 
   1   2  17       40.61       41.34      1.82 o 
   2   2  17      192.93      183.87      2.52 o 
   3   2  17       36.44       37.37      1.09 o 
   4   2  17       14.44       18.62      2.72 o 
  -4   3  17       57.15       55.44      1.66 o 
  -3   3  17      267.17      265.33      5.34 o 
  -2   3  17      408.39      393.47      4.47 o 
  -1   3  17       29.36       26.93      0.83 o 
   0   3  17       43.43       42.44      1.02 o 
   1   3  17      219.17      217.80      3.89 o 
   2   3  17      121.92      120.85      2.00 o 
   3   3  17       14.57       14.51      1.09 o 
   4   3  17       20.59       22.82      1.23 o 
  -4   4  17       21.21       19.99      0.91 o 
  -3   4  17       11.03        8.39      0.67 o 
  -2   4  17       82.42       81.60      1.57 o 
  -1   4  17        6.33        7.76      0.54 o 
   0   4  17       47.92       44.94      1.11 o 
   1   4  17       13.88       13.40      0.86 o 
   2   4  17        4.35        5.11      0.54 o 
   3   4  17        1.45        1.50      0.53 o 
  -3   5  17        0.17        0.60      0.51 o 
  -2   5  17        3.89        3.12      0.59 o 
  -1   5  17        7.36        8.67      0.61 o 
   0   5  17        0.03       -0.25      0.27 o 
   1   5  17        0.00        0.65      0.49 o 
   2   5  17        9.14        8.83      0.68 o 
   3   5  17       12.10       13.20      1.04 o 
  -2   6  17       35.12       32.62      1.41 o 
  -1   6  17        1.94        2.47      0.92 o 
   0   6  17       28.57       31.52      1.07 o 
   1   6  17        5.19        3.63      0.66 o 
  -5   0  18       25.49       25.71      1.64 o 
  -4   0  18        2.75        2.01      0.63 o 
  -3   0  18      282.78      281.86      3.15 o 
  -2   0  18       45.02       47.32      1.61 o 
  -1   0  18        4.25        3.53      0.75 o 
   0   0  18      242.75      233.85      4.98 o 
   1   0  18      361.35      354.76      4.60 o 
   2   0  18        2.67        1.31      0.40 o 
   3   0  18      321.74      307.69      4.54 o 
   4   0  18        4.36        7.42      1.16 o 
  -5   1  18        0.70        1.84      0.75 o 
  -4   1  18        8.50        8.74      0.67 o 
  -3   1  18      172.44      175.84      2.31 o 
  -2   1  18       67.97       67.61      0.94 o 
  -1   1  18      128.59      124.85      1.82 o 
   0   1  18      144.74      144.19      2.55 o 
   1   1  18      210.03      206.95      2.53 o 
   2   1  18        4.32        4.99      0.39 o 
   3   1  18      116.23      107.03      1.60 o 
   4   1  18        1.04       -0.37      0.43 o 
  -4   2  18       38.12       37.50      3.12 o 
  -3   2  18        1.64        0.79      0.38 o 
  -2   2  18       63.36       61.32      1.23 o 
  -1   2  18       47.32       48.31      1.07 o 
   0   2  18      106.84      107.64      1.70 o 
   1   2  18       19.55       19.47      0.97 o 
   2   2  18       63.19       62.53      1.37 o 
   3   2  18        2.11        2.68      0.52 o 
   4   2  18       70.96       80.12      2.20 o 
  -4   3  18        5.58        3.56      0.59 o 
  -3   3  18        0.00        1.98      0.50 o 
  -2   3  18        3.66        5.01      0.47 o 
  -1   3  18       20.22       21.08      0.75 o 
   0   3  18        1.45        1.03      0.31 o 
   1   3  18       54.40       59.28      1.63 o 
   2   3  18      229.04      231.42      3.07 o 
   3   3  18        8.32        8.62      1.13 o 
   4   3  18        8.79        8.72      0.90 o 
  -4   4  18       31.41       28.74      1.28 o 
  -3   4  18       82.05       75.41      1.99 o 
  -2   4  18       76.15       76.18      1.54 o 
  -1   4  18       37.82       32.65      1.27 o 
   0   4  18       16.40       16.88      1.09 o 
   1   4  18       28.78       28.78      1.68 o 
   2   4  18        6.62        6.15      0.59 o 
   3   4  18        4.66        3.40      0.66 o 
  -3   5  18       17.28       19.86      1.13 o 
  -2   5  18        3.11        2.78      0.57 o 
  -1   5  18       43.57       42.52      1.18 o 
   0   5  18        6.31        7.44      0.59 o 
   1   5  18       29.01       30.27      1.29 o 
   2   5  18       33.58       33.96      1.16 o 
  -1   6  18        3.99        3.53      0.68 o 
   0   6  18        6.41        7.58      0.64 o 
   1   6  18        0.05       -0.28      0.45 o 
  -5   1  19        1.88        1.65      0.76 o 
  -4   1  19       11.02        9.23      0.70 o 
  -3   1  19       36.50       36.88      1.15 o 
  -2   1  19       12.32       13.24      0.64 o 
  -1   1  19      109.95      104.20      1.66 o 
   0   1  19      147.60      155.18      2.73 o 
   1   1  19       68.44       65.08      1.67 o 
   2   1  19      219.54      215.49      2.39 o 
   3   1  19        0.91        0.83      0.32 o 
   4   1  19        3.81        4.14      0.69 o 
  -4   2  19        0.06        0.34      0.80 o 
  -3   2  19       24.20       25.08      0.84 o 
  -2   2  19        1.94        2.98      0.41 o 
  -1   2  19       13.59       14.60      0.64 o 
   0   2  19      439.02      431.35      6.64 o 
   1   2  19      378.64      371.85     11.70 o 
   2   2  19       71.71       72.03      2.23 o 
   3   2  19      105.72       99.75      1.89 o 
   4   2  19        0.08        0.53      0.51 o 
  -4   3  19       54.00       47.90      1.56 o 
  -3   3  19       22.45       23.62      0.88 o 
  -2   3  19        7.57        7.19      0.54 o 
  -1   3  19        0.99        1.67      0.55 o 
   0   3  19       17.72       18.06      0.71 o 
   1   3  19        3.54        2.85      0.82 o 
   2   3  19        0.17        0.69      0.43 o 
   3   3  19        0.55        0.64      0.45 o 
  -3   4  19       43.62       43.14      1.53 o 
  -2   4  19        2.30        2.04      0.40 o 
  -1   4  19       33.49       29.71      1.05 o 
   0   4  19       96.80       93.16      1.71 o 
   1   4  19      218.84      204.09      3.51 o 
   2   4  19       61.74       66.37      1.97 o 
   3   4  19       32.03       37.87      2.13 o 
  -3   5  19        0.14        0.70      0.51 o 
  -2   5  19        0.02       -0.41      0.48 o 
  -1   5  19        4.56        3.95      0.48 o 
   0   5  19        0.22        0.82      0.35 o 
   1   5  19       14.19       20.87      1.14 o 
   2   5  19        0.11        0.28      0.39 o 
  -1   6  19        6.40        8.29      0.83 o 
   0   6  19       16.87       17.27      1.14 o 
  -4   0  20      173.31      183.78      4.26 o 
  -3   0  20      442.77      448.40      4.60 o 
  -2   0  20       87.03       87.10      1.94 o 
  -1   0  20      175.71      173.55      4.21 o 
   0   0  20      309.02      315.80      6.36 o 
   1   0  20      569.78      567.42     10.88 o 
   2   0  20      251.72      243.56      3.74 o 
   3   0  20        1.03        0.31      0.59 o 
   4   0  20      122.81      128.81      4.06 o 
  -4   1  20        8.17        7.71      0.66 o 
  -3   1  20       27.11       28.50      0.86 o 
  -2   1  20        1.12        1.14      0.34 o 
  -1   1  20      260.25      258.47      3.09 o 
   0   1  20       13.29       15.43      0.93 o 
   1   1  20       41.07       41.47      1.16 o 
   2   1  20      265.30      262.57      3.76 o 
   3   1  20        1.70        2.08      0.79 o 
   4   1  20        9.05       13.71      1.52 o 
  -4   2  20       50.25       54.67      1.60 o 
  -3   2  20      179.22      179.04      2.47 o 
  -2   2  20        0.16       -0.13      0.31 o 
  -1   2  20        1.08        1.46      0.36 o 
   0   2  20        3.21        4.89      0.92 o 
   1   2  20       62.91       64.15      1.73 o 
   2   2  20        1.32        0.62      0.38 o 
   3   2  20        0.80        2.38      0.61 o 
   4   2  20        2.82        4.08      0.73 o 
  -4   3  20        1.52        2.85      0.71 o 
  -3   3  20       41.39       39.33      1.13 o 
  -2   3  20        6.46        5.97      0.52 o 
  -1   3  20       76.71       76.61      1.50 o 
   0   3  20       15.95       19.08      1.12 o 
   1   3  20       91.41       92.46      3.25 o 
   2   3  20       18.67       19.81      0.88 o 
   3   3  20       15.87       16.56      1.83 o 
  -3   4  20       15.51       14.27      1.52 o 
  -2   4  20        7.48        7.34      1.27 o 
  -1   4  20        4.23        3.44      0.46 o 
   0   4  20       30.53       25.12      1.07 o 
   1   4  20        1.81        3.07      0.77 o 
   2   4  20       13.93       14.78      0.84 o 
   3   4  20        3.76        7.10      0.86 o 
  -2   5  20        0.43        0.32      0.44 o 
  -1   5  20        6.84        7.99      0.62 o 
   0   5  20        7.61        6.48      0.57 o 
   1   5  20       19.16       18.45      1.11 o 
   2   5  20        0.51        1.15      0.46 o 
  -4   1  21        2.97        3.56      0.54 o 
  -3   1  21        0.06        0.22      0.28 o 
  -2   1  21        4.22        4.19      0.46 o 
  -1   1  21       99.66       96.28      1.68 o 
   0   1  21      135.68      131.56      2.56 o 
   1   1  21       24.20       25.14      1.14 o 
   2   1  21       19.43       19.66      0.87 o 
   3   1  21        4.08        4.01      0.51 o 
   4   1  21        5.10        7.01      1.27 o 
  -4   2  21       23.32       25.83      1.12 o 
  -3   2  21       60.80       69.20      2.04 o 
  -2   2  21       14.48       12.54      0.99 o 
  -1   2  21        8.86        7.64      0.54 o 
   0   2  21        1.47        0.97      0.48 o 
   1   2  21       20.67       23.58      1.26 o 
   2   2  21        0.02        0.44      0.37 o 
   3   2  21        1.53        2.25      0.49 o 
  -4   3  21      109.38      103.82      2.40 o 
  -3   3  21      251.63      235.52      3.88 o 
  -2   3  21        0.81        0.95      0.45 o 
  -1   3  21       15.89       14.57      0.73 o 
   0   3  21      158.81      154.36      2.32 o 
   1   3  21       17.24       15.85      0.95 o 
   2   3  21       35.05       41.10      1.22 o 
   3   3  21       27.50       26.83      1.33 o 
  -3   4  21        0.66        0.95      0.54 o 
  -2   4  21       62.81       61.45      2.08 o 
  -1   4  21        0.31        0.63      0.37 o 
   0   4  21       51.43       51.85      1.53 o 
   1   4  21        0.00       -0.25      1.09 o 
   2   4  21        1.30        1.45      0.45 o 
  -2   5  21        9.69       11.64      1.75 o 
  -1   5  21       15.68       13.94      0.77 o 
   0   5  21        5.83        3.58      0.51 o 
   1   5  21       16.98       14.41      1.02 o 
  -3   0  22       22.70       19.43      1.32 o 
  -2   0  22       55.73       58.41      1.56 o 
  -1   0  22       44.15       43.54      2.03 o 
   0   0  22        0.27       -0.26      0.61 o 
   1   0  22        9.57       12.06      0.87 o 
   2   0  22        0.02       -0.48      0.40 o 
   3   0  22       72.29       78.35      4.55 o 
  -4   1  22        9.39        8.09      0.69 o 
  -3   1  22       25.40       25.31      0.86 o 
  -2   1  22        3.35        3.29      0.45 o 
  -1   1  22       17.65       19.04      0.79 o 
   0   1  22       35.33       33.64      1.72 o 
   1   1  22      448.12      439.69      4.79 o 
   2   1  22      394.06      384.94      4.42 o 
   3   1  22       27.45       32.84      1.11 o 
  -4   2  22       35.65       35.61      3.60 o 
  -3   2  22       25.84       26.00      0.91 o 
  -2   2  22        0.14        0.13      0.31 o 
  -1   2  22       48.57       44.69      1.16 o 
   0   2  22       14.69       15.73      0.94 o 
   1   2  22      242.13      230.25      3.83 o 
   2   2  22        4.16        3.41      0.50 o 
   3   2  22        0.19        0.11      0.46 o 
  -3   3  22       33.04       37.10      3.31 o 
  -2   3  22       12.81       17.35      0.80 o 
  -1   3  22       26.16       28.79      0.97 o 
   0   3  22       45.77       47.71      1.56 o 
   1   3  22       11.43       10.51      0.87 o 
   2   3  22        0.52        0.26      0.39 o 
   3   3  22        1.18        1.57      0.59 o 
  -3   4  22       47.04       51.09      1.76 o 
  -2   4  22        4.14        4.30      0.67 o 
  -1   4  22        6.13        6.47      0.61 o 
   0   4  22        0.52        1.79      0.42 o 
   1   4  22        5.20        4.11      0.68 o 
   2   4  22        0.55        1.56      0.46 o 
  -2   5  22        0.13        0.08      0.52 o 
  -1   5  22        0.07        0.87      0.41 o 
   0   5  22        1.60        1.46      0.44 o 
   1   5  22        6.39        4.09      1.13 o 
  -4   1  23        7.58        9.12      1.25 o 
  -3   1  23        1.26        0.97      0.35 o 
  -2   1  23       68.78       67.52      1.45 o 
  -1   1  23        0.09       -0.33      0.68 o 
   0   1  23        1.99        2.26      0.58 o 
   1   1  23       12.93       16.94      0.83 o 
   2   1  23       36.72       37.68      1.44 o 
   3   1  23        0.39        0.61      0.41 o 
  -4   2  23        8.06        8.26      0.77 o 
  -3   2  23       16.89       18.55      1.07 o 
  -2   2  23       37.72       35.48      1.07 o 
  -1   2  23       75.02       66.59      1.44 o 
   0   2  23       90.12       86.47      2.12 o 
   1   2  23       11.68       11.90      0.91 o 
   2   2  23        7.28        7.56      0.63 o 
   3   2  23        0.16        0.23      0.48 o 
  -3   3  23      142.28      136.47      5.42 o 
  -2   3  23       32.60       29.19      1.01 o 
  -1   3  23      159.83      154.58      2.39 o 
   0   3  23       30.79       29.54      1.28 o 
   1   3  23        9.24       10.27      0.88 o 
   2   3  23       19.23       18.92      0.91 o 
  -2   4  23        2.52        1.73      0.56 o 
  -1   4  23        3.94        2.85      0.49 o 
   0   4  23       20.22       17.40      1.08 o 
   1   4  23       34.67       31.96      1.56 o 
   2   4  23        5.62        5.73      0.66 o 
  -1   5  23        3.70        3.47      0.86 o 
   0   5  23       16.06       19.44      1.00 o 
  -3   0  24        0.03       -0.24      0.41 o 
  -2   0  24        5.85        6.54      1.12 o 
  -1   0  24      125.47      110.07      3.43 o 
   0   0  24       26.80       26.23      1.80 o 
   1   0  24      807.53      799.21     13.87 o 
   2   0  24       44.94       45.28      2.21 o 
   3   0  24       15.28       18.13      1.55 o 
  -4   1  24       10.25        8.20      1.80 o 
  -3   1  24        8.76        8.73      0.80 o 
  -2   1  24        0.61        0.61      0.37 o 
  -1   1  24       20.86       21.52      1.13 o 
   0   1  24       31.57       30.94      1.35 o 
   1   1  24       17.47       18.65      0.85 o 
   2   1  24       18.15       16.83      0.83 o 
   3   1  24       13.73       11.71      0.78 o 
  -3   2  24       17.17       18.36      1.09 o 
  -2   2  24        2.64        2.41      0.55 o 
  -1   2  24        0.29       -0.33      0.32 o 
   0   2  24       23.04       22.91      1.17 o 
   1   2  24       30.02       32.07      1.35 o 
   2   2  24        0.10        0.28      0.38 o 
   3   2  24       20.48       20.46      1.23 o 
  -3   3  24       38.40       44.52      1.65 o 
  -2   3  24        5.45        7.74      0.64 o 
  -1   3  24       38.40       40.11      1.22 o 
   0   3  24        2.01        1.82      0.61 o 
   1   3  24       11.72       10.80      0.92 o 
   2   3  24       23.42       20.34      0.97 o 
  -2   4  24        0.14        0.92      0.50 o 
  -1   4  24        0.01        0.30      0.37 o 
   0   4  24        0.34        0.57      0.49 o 
   1   4  24        0.13        0.39      0.60 o 
  -3   1  25        0.04       -0.37      0.81 o 
  -2   1  25        7.13        8.65      0.65 o 
  -1   1  25       35.77       39.02      1.49 o 
   0   1  25      223.80      231.92      3.98 o 
   1   1  25        8.64        8.86      0.67 o 
   2   1  25       10.05       12.16      0.93 o 
   3   1  25        4.78        5.48      0.68 o 
  -3   2  25       14.54       12.94      0.98 o 
  -2   2  25        1.01        1.41      0.44 o 
  -1   2  25        8.07        5.56      0.57 o 
   0   2  25        2.62        3.13      0.67 o 
   1   2  25        1.78        1.52      0.60 o 
   2   2  25        2.79        3.50      0.56 o 
  -3   3  25       19.71       21.15      1.23 o 
  -2   3  25        4.13        2.47      0.50 o 
  -1   3  25       49.74       47.60      1.54 o 
   0   3  25       87.46       85.98      2.26 o 
   1   3  25        0.42        1.46      0.60 o 
   2   3  25        9.27       10.96      0.79 o 
  -2   4  25       11.52       12.10      0.97 o 
  -1   4  25       13.36       11.80      0.77 o 
   0   4  25        0.43        0.17      0.56 o 
   1   4  25        0.16       -0.29      0.59 o 
  -3   0  26       75.07       75.60      2.66 o 
  -2   0  26      182.84      175.80      4.76 o 
  -1   0  26      117.94      113.30      3.71 o 
   0   0  26       95.69       91.48      3.32 o 
   1   0  26       26.18       22.35      1.78 o 
   2   0  26       18.17       19.36      1.60 o 
  -3   1  26       31.80       34.83      1.42 o 
  -2   1  26        1.99        1.88      0.47 o 
  -1   1  26       10.63       13.01      1.03 o 
   0   1  26        1.94        1.58      0.62 o 
   1   1  26        0.10        0.15      0.69 o 
   2   1  26        3.80        4.37      0.57 o 
  -3   2  26       71.21       78.65      2.15 o 
  -2   2  26        1.28        2.55      0.49 o 
  -1   2  26        1.21        0.80      0.59 o 
   0   2  26        2.40        2.43      0.63 o 
   1   2  26        9.21        9.57      0.72 o 
   2   2  26        8.76        9.43      0.76 o 
  -2   3  26        2.42        1.25      0.47 o 
  -1   3  26        0.50        0.87      0.55 o 
   0   3  26        6.69        6.42      0.82 o 
   1   3  26       32.47       34.79      1.54 o 
  -1   4  26        0.00       -0.27      0.37 o 
   0   4  26        3.80        5.04      0.78 o 
  -3   1  27        1.15        0.43      0.53 o 
  -2   1  27        0.97        0.81      0.67 o 
  -1   1  27        1.79        0.61      0.62 o 
   0   1  27       44.53       45.72      1.71 o 
   1   1  27       38.55       36.92      1.55 o 
   2   1  27        7.63        8.88      0.74 o 
  -2   2  27        0.11       -0.39      0.50 o 
  -1   2  27       86.27       91.70      2.41 o 
   0   2  27        1.39        1.58      0.62 o 
   1   2  27       38.79       39.69      1.28 o 
   2   2  27        8.70       10.72      0.98 o 
  -2   3  27        1.11        0.74      0.61 o 
  -1   3  27        4.78        4.98      0.61 o 
   0   3  27        0.14        1.04      0.60 o 
   1   3  27       16.36       20.03      1.26 o 
  -2   0  28        0.73        0.79      0.95 o 
  -1   0  28       24.72       24.19      1.94 o 
   0   0  28       94.94       95.67      3.50 o 
   1   0  28       51.11       47.88      2.53 o 
   2   0  28       16.11       20.43      1.70 o 
  -2   1  28       32.13       26.66      1.39 o 
  -1   1  28        9.73        8.25      0.93 o 
   0   1  28        0.10        0.56      0.61 o 
   1   1  28       45.78       49.42      2.24 o 
  -2   2  28       24.40       26.05      1.09 o 
  -1   2  28       20.72       22.89      1.69 o 
   0   2  28        6.35        7.60      1.04 o 
   1   2  28       12.77       14.21      0.95 o 
  -1   3  28        0.00        1.12      0.63 o 
   0   3  28        0.21        0.05      0.60 o 
  -2   1  29        1.16        1.44      0.75 o 
  -1   1  29       42.35       45.44      1.78 o 
   0   1  29        0.00        0.46      0.60 o 
   1   1  29        6.66        7.24      0.92 o 
  -1   2  29       17.09       19.13      1.22 o 
   0   2  29       12.89       12.84      1.12 o 
  -1   0  30       57.52       65.91      3.05 o 
   0   0  30      100.72      103.84      3.86 o 
  -1   1  30        7.82        6.45      0.95 o 
   0   1  30       18.22       20.27      1.48 o 
                                                 
